# Supplementary material for: Ultrasound-Assisted Community Bureau of Reference (BCR) Procedure for Heavy Metal Removal in Sewage Sludge
Source: Materials (Basel). 2024 Nov 8;17(22):5452. doi: 10.3390/ma17225452 (PMC11595544; doi:10.3390/ma17225452)
Supplement: Supplementary file 1 [file materials-17-05452-s001.zip]

Archive with 1 entries (1 files):
- materials-3280355-supplementary.pdf
